# Supplementary material for: Subgroup specific transcriptional regulation of salmonid non-classical MHC class I L lineage genes following viral challenges and interferon stimulations
Source: Front Immunol. 2024 Dec 20;15:1463345. doi: 10.3389/fimmu.2024.1463345 (PMC11695323; doi:10.3389/fimmu.2024.1463345)
Supplement: Supplementary file 2 [file Table1.xlsx]

## Sheet: Sample key FIGURE 1
	Tissue	Group	wpi	individual			Tissue	Group	wpi	individual
H1321	Heart	G13 (PBS)	2	1		HK1321	Head kidney	G13 (PBS)	2	1
H1322	Heart	G13 (PBS)	2	2		HK1322	Head kidney	G13 (PBS)	2	2
H1323	Heart	G13 (PBS)	2	3		HK1323	Head kidney	G13 (PBS)	2	3
H1324	Heart	G13 (PBS)	2	4		HK1324	Head kidney	G13 (PBS)	2	4
H1325	Heart	G13 (PBS)	2	5		HK1325	Head kidney	G13 (PBS)	2	5
H1326	Heart	G13 (PBS)	2	6		HK1326	Head kidney	G13 (PBS)	2	6
H1341	Heart	G13 (PBS)	4	1		HK 1341	Head kidney	G13 (PBS)	4	1
H1342	Heart	G13 (PBS)	4	2		HK 1342	Head kidney	G13 (PBS)	4	2
H1343	Heart	G13 (PBS)	4	3		HK 1343	Head kidney	G13 (PBS)	4	3
H1344	Heart	G13 (PBS)	4	4		HK 1344	Head kidney	G13 (PBS)	4	4
H1345	Heart	G13 (PBS)	4	5		HK 1345	Head kidney	G13 (PBS)	4	5
H1346	Heart	G13 (PBS)	4	6		HK 1346	Head kidney	G13 (PBS)	4	6
H1361	Heart	G13 (PBS)	6	1		HK1361	Head kidney	G13 (PBS)	6	1
H1362	Heart	G13 (PBS)	6	2		HK1362	Head kidney	G13 (PBS)	6	2
H1363	Heart	G13 (PBS)	6	3		HK1363	Head kidney	G13 (PBS)	6	3
H1364	Heart	G13 (PBS)	6	4		HK1364	Head kidney	G13 (PBS)	6	4
H1365	Heart	G13 (PBS)	6	5		HK1365	Head kidney	G13 (PBS)	6	5
H1366	Heart	G13 (PBS)	6	6		HK1366	Head kidney	G13 (PBS)	6	6
H1381	Heart	G13 (PBS)	8	1		HK1381	Head kidney	G13 (PBS)	8	1
H1382	Heart	G13 (PBS)	8	2		HK1382	Head kidney	G13 (PBS)	8	2
H1383	Heart	G13 (PBS)	8	3		HK1383	Head kidney	G13 (PBS)	8	3
H1384	Heart	G13 (PBS)	8	4		HK1384	Head kidney	G13 (PBS)	8	4
H1385	Heart	G13 (PBS)	8	5		HK1385	Head kidney	G13 (PBS)	8	5
H1386	Heart	G13 (PBS)	8	6		HK1386	Head kidney	G13 (PBS)	8	6
H13101	Heart	G13 (PBS)	10	1		HK13101	Head kidney	G13 (PBS)	10	1
H13102	Heart	G13 (PBS)	10	2		HK13102	Head kidney	G13 (PBS)	10	2
H13103	Heart	G13 (PBS)	10	3		HK13103	Head kidney	G13 (PBS)	10	3
H13104	Heart	G13 (PBS)	10	4		HK13104	Head kidney	G13 (PBS)	10	4
H13105	Heart	G13 (PBS)	10	5		HK13105	Head kidney	G13 (PBS)	10	5
H13106	Heart	G13 (PBS)	10	6		HK13106	Head kidney	G13 (PBS)	10	6
H13121	Heart	G13 (PBS)	12	1		HK13121	Head kidney	G13 (PBS)	12	1
H13122	Heart	G13 (PBS)	12	2		HK13122	Head kidney	G13 (PBS)	12	2
H13123	Heart	G13 (PBS)	12	3		HK13123	Head kidney	G13 (PBS)	12	3
H13124	Heart	G13 (PBS)	12	4		HK13124	Head kidney	G13 (PBS)	12	4
H13125	Heart	G13 (PBS)	12	5		HK13125	Head kidney	G13 (PBS)	12	5
H13126	Heart	G13 (PBS)	12	6		HK13126	Head kidney	G13 (PBS)	12	6
H721	Heart	G7 (rSAV3)	2	1		HK721	Head kidney	G7 (rSAV3)	2	1
H722	Heart	G7 (rSAV3)	2	2		HK722	Head kidney	G7 (rSAV3)	2	2
H723	Heart	G7 (rSAV3)	2	3		HK723	Head kidney	G7 (rSAV3)	2	3
H724	Heart	G7 (rSAV3)	2	4		HK724	Head kidney	G7 (rSAV3)	2	4
H725	Heart	G7 (rSAV3)	2	5		HK725	Head kidney	G7 (rSAV3)	2	5
H726	Heart	G7 (rSAV3)	2	6		HK726	Head kidney	G7 (rSAV3)	2	6
H741	Heart	G7 (rSAV3)	4	1		HK741	Head kidney	G7 (rSAV3)	4	1
H742	Heart	G7 (rSAV3)	4	2		HK742	Head kidney	G7 (rSAV3)	4	2
H743	Heart	G7 (rSAV3)	4	3		HK743	Head kidney	G7 (rSAV3)	4	3
H744	Heart	G7 (rSAV3)	4	4		HK744	Head kidney	G7 (rSAV3)	4	4
H745	Heart	G7 (rSAV3)	4	5		HK745	Head kidney	G7 (rSAV3)	4	5
H746	Heart	G7 (rSAV3)	4	6		HK746	Head kidney	G7 (rSAV3)	4	6
H761	Heart	G7 (rSAV3)	6	1		HK761	Head kidney	G7 (rSAV3)	6	1
H762	Heart	G7 (rSAV3)	6	2		HK762	Head kidney	G7 (rSAV3)	6	2
H763	Heart	G7 (rSAV3)	6	3		HK763	Head kidney	G7 (rSAV3)	6	3
H764	Heart	G7 (rSAV3)	6	4		HK764	Head kidney	G7 (rSAV3)	6	4
H765	Heart	G7 (rSAV3)	6	5		HK765	Head kidney	G7 (rSAV3)	6	5
H766	Heart	G7 (rSAV3)	6	6		HK766	Head kidney	G7 (rSAV3)	6	6
H781	Heart	G7 (rSAV3)	8	1		HK781	Head kidney	G7 (rSAV3)	8	1
H782	Heart	G7 (rSAV3)	8	2		HK782	Head kidney	G7 (rSAV3)	8	2
H783	Heart	G7 (rSAV3)	8	3		HK783	Head kidney	G7 (rSAV3)	8	3
H784	Heart	G7 (rSAV3)	8	4		HK784	Head kidney	G7 (rSAV3)	8	4
H785	Heart	G7 (rSAV3)	8	5		HK785	Head kidney	G7 (rSAV3)	8	5
H786	Heart	G7 (rSAV3)	8	6		HK786	Head kidney	G7 (rSAV3)	8	6
H7101	Heart	G7 (rSAV3)	10	1		HK7101	Head kidney	G7 (rSAV3)	10	1
H7102	Heart	G7 (rSAV3)	10	2		HK7102	Head kidney	G7 (rSAV3)	10	2
H7103	Heart	G7 (rSAV3)	10	3		HK7103	Head kidney	G7 (rSAV3)	10	3
H7104	Heart	G7 (rSAV3)	10	4		HK7104	Head kidney	G7 (rSAV3)	10	4
H7105	Heart	G7 (rSAV3)	10	5		HK7105	Head kidney	G7 (rSAV3)	10	5
H7106	Heart	G7 (rSAV3)	10	6		HK7106	Head kidney	G7 (rSAV3)	10	6
H7121	Heart	G7 (rSAV3)	12	1		HK7121	Head kidney	G7 (rSAV3)	12	1
H7122	Heart	G7 (rSAV3)	12	2		HK7122	Head kidney	G7 (rSAV3)	12	2
H7123	Heart	G7 (rSAV3)	12	3		HK7123	Head kidney	G7 (rSAV3)	12	3
H7124	Heart	G7 (rSAV3)	12	4		HK7124	Head kidney	G7 (rSAV3)	12	4
H7125	Heart	G7 (rSAV3)	12	5		HK7125	Head kidney	G7 (rSAV3)	12	5
H7126	Heart	G7 (rSAV3)	12	6		HK7126	Head kidney	G7 (rSAV3)	12	6
S2131	Spleen	G13 (PBS)	2	1		G1321	Gill	G13 (PBS)	2	1
S2132	Spleen	G13 (PBS)	2	2		G1322	Gill	G13 (PBS)	2	2
S2133	Spleen	G13 (PBS)	2	3		G1323	Gill	G13 (PBS)	2	3
S2134	Spleen	G13 (PBS)	2	4		G1324	Gill	G13 (PBS)	2	4
S2135	Spleen	G13 (PBS)	2	5		G1325	Gill	G13 (PBS)	2	5
S2136	Spleen	G13 (PBS)	2	6		G1326	Gill	G13 (PBS)	2	6
S4131	Spleen	G13 (PBS)	4	1		G1341	Gill	G13 (PBS)	4	1
S4132	Spleen	G13 (PBS)	4	2		G1342	Gill	G13 (PBS)	4	2
S4133	Spleen	G13 (PBS)	4	3		G1343	Gill	G13 (PBS)	4	3
S4134	Spleen	G13 (PBS)	4	4		G1344	Gill	G13 (PBS)	4	4
S4135	Spleen	G13 (PBS)	4	5		G1345	Gill	G13 (PBS)	4	5
S4136	Spleen	G13 (PBS)	4	6		G1346	Gill	G13 (PBS)	4	6
S6131	Spleen	G13 (PBS)	6	1		G1361	Gill	G13 (PBS)	6	1
S6132	Spleen	G13 (PBS)	6	2		G1362	Gill	G13 (PBS)	6	2
S6133	Spleen	G13 (PBS)	6	3		G1363	Gill	G13 (PBS)	6	3
S6134	Spleen	G13 (PBS)	6	4		G1364	Gill	G13 (PBS)	6	4
S6135	Spleen	G13 (PBS)	6	5		G1365	Gill	G13 (PBS)	6	5
S6136	Spleen	G13 (PBS)	6	6		G1366	Gill	G13 (PBS)	6	6
S8131	Spleen	G13 (PBS)	8	1		G1381	Gill	G13 (PBS)	8	1
S8132	Spleen	G13 (PBS)	8	2		G1382	Gill	G13 (PBS)	8	2
S8133	Spleen	G13 (PBS)	8	3		G1383	Gill	G13 (PBS)	8	3
S8134	Spleen	G13 (PBS)	8	4		G1384	Gill	G13 (PBS)	8	4
S8135	Spleen	G13 (PBS)	8	5		G1385	Gill	G13 (PBS)	8	5
S8136	Spleen	G13 (PBS)	8	6		G1386	Gill	G13 (PBS)	8	6
S13101	Spleen	G13 (PBS)	10	1		G13101	Gill	G13 (PBS)	10	1
S13102	Spleen	G13 (PBS)	10	2		G13102	Gill	G13 (PBS)	10	2
S13103	Spleen	G13 (PBS)	10	3		G13103	Gill	G13 (PBS)	10	3
S13104	Spleen	G13 (PBS)	10	4		G13104	Gill	G13 (PBS)	10	4
S13105	Spleen	G13 (PBS)	10	5		G13105	Gill	G13 (PBS)	10	5
S13106	Spleen	G13 (PBS)	10	6		G13106	Gill	G13 (PBS)	10	6
S13121	Spleen	G13 (PBS)	12	1		G13121	Gill	G13 (PBS)	12	1
S13122	Spleen	G13 (PBS)	12	2		G13122	Gill	G13 (PBS)	12	2
S13123	Spleen	G13 (PBS)	12	3		G13123	Gill	G13 (PBS)	12	3
S13124	Spleen	G13 (PBS)	12	4		G13124	Gill	G13 (PBS)	12	4
S13125	Spleen	G13 (PBS)	12	5		G13125	Gill	G13 (PBS)	12	5
S13126	Spleen	G13 (PBS)	12	6		G13126	Gill	G13 (PBS)	12	6
S271	Spleen	G7 (rSAV3)	2	1		G721	Gill	G7 (rSAV3)	2	1
S272	Spleen	G7 (rSAV3)	2	2		G722	Gill	G7 (rSAV3)	2	2
S273	Spleen	G7 (rSAV3)	2	3		G723	Gill	G7 (rSAV3)	2	3
S274	Spleen	G7 (rSAV3)	2	4		G724	Gill	G7 (rSAV3)	2	4
S275	Spleen	G7 (rSAV3)	2	5		G725	Gill	G7 (rSAV3)	2	5
S276	Spleen	G7 (rSAV3)	2	6		G726	Gill	G7 (rSAV3)	2	6
S471	Spleen	G7 (rSAV3)	4	1		G741	Gill	G7 (rSAV3)	4	1
S472	Spleen	G7 (rSAV3)	4	2		G742	Gill	G7 (rSAV3)	4	2
S473	Spleen	G7 (rSAV3)	4	3		G743	Gill	G7 (rSAV3)	4	3
S474	Spleen	G7 (rSAV3)	4	4		G744	Gill	G7 (rSAV3)	4	4
S475	Spleen	G7 (rSAV3)	4	5		G745	Gill	G7 (rSAV3)	4	5
S476	Spleen	G7 (rSAV3)	4	6		G746	Gill	G7 (rSAV3)	4	6
S671	Spleen	G7 (rSAV3)	6	1		G761	Gill	G7 (rSAV3)	6	1
S672	Spleen	G7 (rSAV3)	6	2		G762	Gill	G7 (rSAV3)	6	2
S673	Spleen	G7 (rSAV3)	6	3		G763	Gill	G7 (rSAV3)	6	3
S674	Spleen	G7 (rSAV3)	6	4		G764	Gill	G7 (rSAV3)	6	4
S675	Spleen	G7 (rSAV3)	6	5		G765	Gill	G7 (rSAV3)	6	5
S676	Spleen	G7 (rSAV3)	6	6		G766	Gill	G7 (rSAV3)	6	6
S871	Spleen	G7 (rSAV3)	8	1		G781	Gill	G7 (rSAV3)	8	1
S872	Spleen	G7 (rSAV3)	8	2		G782	Gill	G7 (rSAV3)	8	2
S873	Spleen	G7 (rSAV3)	8	3		G783	Gill	G7 (rSAV3)	8	3
S874	Spleen	G7 (rSAV3)	8	4		G784	Gill	G7 (rSAV3)	8	4
S7101	Spleen	G7 (rSAV3)	10	1		G7101	Gill	G7 (rSAV3)	10	1
S7102	Spleen	G7 (rSAV3)	10	2		G7102	Gill	G7 (rSAV3)	10	2
S7103	Spleen	G7 (rSAV3)	10	3		G7103	Gill	G7 (rSAV3)	10	3
S7104	Spleen	G7 (rSAV3)	10	4		G7104	Gill	G7 (rSAV3)	10	4
S7105	Spleen	G7 (rSAV3)	10	5		G7105	Gill	G7 (rSAV3)	10	5
S7106	Spleen	G7 (rSAV3)	10	6		G7106	Gill	G7 (rSAV3)	10	6
S7121	Spleen	G7 (rSAV3)	12	1		G7121	Gill	G7 (rSAV3)	12	1
S7122	Spleen	G7 (rSAV3)	12	2		G7122	Gill	G7 (rSAV3)	12	2
S7123	Spleen	G7 (rSAV3)	12	3		G7123	Gill	G7 (rSAV3)	12	3
S7124	Spleen	G7 (rSAV3)	12	4		G7124	Gill	G7 (rSAV3)	12	4
S7125	Spleen	G7 (rSAV3)	12	5		G7125	Gill	G7 (rSAV3)	12	5
S7126	Spleen	G7 (rSAV3)	12	6		G7126	Gill	G7 (rSAV3)	12	6

## Sheet: Sample key FIGURE 2
	Tissue	Group	wpi	individual
H1121	Heart	11 (inactivated SAV3)	2	1
H1122	Heart	12 (inactivated SAV3)	2	2
H1123	Heart	13 (inactivated SAV3)	2	3
H1124	Heart	14 (inactivated SAV3)	2	4
H1125	Heart	15 (inactivated SAV3)	2	5
H1126	Heart	16 (inactivated SAV3)	2	6
H121	Heart	1 (rSAV3-E2319A)	2	1
H122	Heart	1 (rSAV3-E2319A)	2	2
H123	Heart	1 (rSAV3-E2319A)	2	3
H124	Heart	1 (rSAV3-E2319A)	2	4
H125	Heart	1 (rSAV3-E2319A)	2	5
H126	Heart	1 (rSAV3-E2319A)	2	6
H321	Heart	3 (rSAV3-CapNLS)	2	1
H322	Heart	3 (rSAV3-CapNLS)	2	2
H323	Heart	3 (rSAV3-CapNLS)	2	3
H324	Heart	3 (rSAV3-CapNLS)	2	4
H325	Heart	3 (rSAV3-CapNLS)	2	5
H326	Heart	3 (rSAV3-CapNLS)	2	6
H721	Heart	7 (rSAV3)	2	1
H722	Heart	7 (rSAV3)	2	2
H723	Heart	7 (rSAV3)	2	3
H724	Heart	7 (rSAV3)	2	4
H725	Heart	7 (rSAV3)	2	5
H726	Heart	7 (rSAV3)	2	6
H1321	Heart	13 (PBS)	2	1
H1322	Heart	13 (PBS)	2	2
H1323	Heart	13 (PBS)	2	3
H1324	Heart	13 (PBS)	2	4
H1325	Heart	13 (PBS)	2	5
H1326	Heart	13 (PBS)	2	6
H1141	Heart	11 (inactivated SAV3)	4	1
H1142	Heart	11 (inactivated SAV3)	4	2
H1143	Heart	11 (inactivated SAV3)	4	3
H1144	Heart	11 (inactivated SAV3)	4	4
H1145	Heart	11 (inactivated SAV3)	4	5
H1146	Heart	11 (inactivated SAV3)	4	6
H141	Heart	1 (rSAV3-E2319A)	4	1
H142	Heart	1 (rSAV3-E2319A)	4	2
H143	Heart	1 (rSAV3-E2319A)	4	3
H144	Heart	1 (rSAV3-E2319A)	4	4
H145	Heart	1 (rSAV3-E2319A)	4	5
H146	Heart	1 (rSAV3-E2319A)	4	6
H341	Heart	3 (rSAV3-CapNLS)	4	1
H342	Heart	3 (rSAV3-CapNLS)	4	2
H343	Heart	3 (rSAV3-CapNLS)	4	3
H344	Heart	3 (rSAV3-CapNLS)	4	4
H345	Heart	3 (rSAV3-CapNLS)	4	5
H346	Heart	3 (rSAV3-CapNLS)	4	6
H741	Heart	7 (rSAV3)	4	1
H742	Heart	7 (rSAV3)	4	2
H743	Heart	7 (rSAV3)	4	3
H744	Heart	7 (rSAV3)	4	4
H745	Heart	7 (rSAV3)	4	5
H746	Heart	7 (rSAV3)	4	6
H1341	Heart	13 (PBS)	4	2
H1342	Heart	13 (PBS)	4	3
H1343	Heart	13 (PBS)	4	4
H1344	Heart	13 (PBS)	4	5

## Sheet: FIGURE 1 Average CT values 
ID_REF	SAMPLE 1	SAMPLE 2	SAMPLE 3	SAMPLE 4	SAMPLE 5	SAMPLE 5	SAMPLE 5	SAMPLE 6	SAMPLE 7	SAMPLE 8		ID_REF	SAMPLE 8	SAMPLE 9	SAMPLE 10	SAMPLE 11	SAMPLE 12	SAMPLE 13	SAMPLE 14	SAMPLE 15	SAMPLE 16	SAMPLE 17
	EF1alpha	lia	lda	lca	lha	lga	lfa	ifn gamma	ifn a	ifn c			EF1alpha	lia	lda	lca	lha	lga	lfa	ifn gamma	ifn a	ifn c
H1321	19.6796	37.1647	32.1941	Undetermined	31.3107	34.5134	Undetermined	34.8209	34.222	35.1423		HK1321	37.0465	Undetermined	Undetermined	Undetermined	Undetermined	Undetermined	Undetermined	Undetermined	Undetermined	Undetermined
H1322	19.7459	35.6511	32.83	Undetermined	30.9216	33.1826	Undetermined	36.9822	34.1374	Undetermined		HK1322	17.663	37.3245	34.9715	36.3081	34.6727	35.7712	Undetermined	35.4118	36.184	32.3543
H1323	20.1066	36.8762	33.2485	Undetermined	31.9734	35.9359	Undetermined	35.3137	34.0511	34.4775		HK1323	18.5292	37.6111	35.748	37.5995	35.7565	36.8024	Undetermined	35.3028	38.0921	33.993
H1324	19.435	38.4909	32.6309	Undetermined	30.7467	32.8197	Undetermined	34.1302	33.4546	32.3836		HK1324	17.5019	37.5289	34.6008	36.3364	34.9649	35.6368	Undetermined	36.6064	37.0524	34.9178
H1325	19.8384	36.1881	31.9316	Undetermined	30.8557	34.3188	Undetermined	33.6626	32.9484	Undetermined		HK1325	17.2141	37.3946	36.0221	37.3915	35.2666	35.9749	Undetermined	35.3669	38.1653	36.7914
H1326	20.3047	37.5703	33.0796	Undetermined	30.899	34.3196	Undetermined	34.6021	33.9642	33.7601		HK1326	Undetermined	Undetermined	Undetermined	Undetermined	Undetermined	Undetermined	Undetermined	Undetermined	Undetermined	Undetermined
H1341	20.258	35.3097	37.0218	Undetermined	32.6856	35.4098	Undetermined	Undetermined	32.276	33.6918		HK 1341	20.2682	38.0215	Undetermined	35.7718	34.9433	35.8141	Undetermined	36.4191	36.9844	33.1605
H1342	20.545	37.9369	Undetermined	Undetermined	31.6991	35.7377	Undetermined	Undetermined	35.5937	37.0421		HK 1342	20.5366	37.75	35.3931	36.4357	35.2966	35.9834	Undetermined	36.174	37.3485	32.6911
H1343	20.0696	36.9743	Undetermined	Undetermined	33.2471	35.422	Undetermined	Undetermined	34.7801	34.4244		HK 1343	19.495	36.495	34.5883	34.6517	34.2177	34.771	Undetermined	35.8244	36.5996	32.2658
H1344	21.9291	Undetermined	Undetermined	Undetermined	32.5072	35.6382	Undetermined	Undetermined	38.6652	Undetermined		HK 1344	19.9201	36.7342	34.4411	35.2038	34.1125	34.7564	Undetermined	36.1542	36.306	32.7832
H1345	21.3381	37.8138	Undetermined	Undetermined	Undetermined	35.2837	Undetermined	Undetermined	35.8581	34.6125		HK 1345	19.9911	36.2673	34.3224	35.0876	33.9546	34.2726	Undetermined	35.1883	36.4839	32.2346
H1346	20.6807	36.8431	Undetermined	Undetermined	Undetermined	34.2313	Undetermined	Undetermined	37.1167	36.6358		HK 1346	20.2032	36.4672	34.8428	36.006	34.3221	35.4402	Undetermined	36.3692	36.4263	31.5995
H1361	19.7114	34.2828	33.8555	35.9723	30.9271	35.9705	Undetermined	36.4044	33.0782	36.8771		HK1361	21.6865	37.0132	35.1555	33.8871	30.7007	33.6474	Undetermined	35.8774	33.5241	36.3961
H1362	20.4643	33.7044	34.1567	35.8239	32.287	35.5383	Undetermined	35.1407	32.7924	Undetermined		HK1362	22.551	37.9606	36.5307	36.9747	32.9965	35.0643	Undetermined	36.5144	33.667	37.9311
H1363	24.358	Undetermined	Undetermined	Undetermined	Undetermined	Undetermined	Undetermined	Undetermined	36.9927	Undetermined		HK1363	22.9486	38.3464	36.9425	34.7936	32.7294	34.9218	Undetermined	37.0374	33.8875	38.6287
H1364	22.0294	35.9518	35.273	36.8536	33.6415	35.9325	Undetermined	Undetermined	35.2203	Undetermined		HK1364	25.4087	35.8025	Undetermined	34.466	37.0134	37.0106	Undetermined	Undetermined	35.4539	Undetermined
H1365	20.3592	33.5217	34.311	34.4137	31.2363	35.3721	Undetermined	34.6238	33.6143	37.0627		HK1365	23.4605	36.0413	33.9657	38.0708	28.4966	31.1051	Undetermined	29.5146	30.3414	30.6341
H1366	20.1963	33.5065	33.8508	34.7885	31.7987	35.6458	Undetermined	37.0091	33.155	Undetermined		HK1366	23.1308	5.02382	30.2154	14.8254	22.9637	28.5368	Undetermined	26.1569	26.4325	25.4536
H1381	19.2344	30.6355	30.4938	32.2277	29.707	35.92	Undetermined	35.623	31.3453	34.965		HK1381	32.9476	38.8153	Undetermined	37.0074	Undetermined	Undetermined	Undetermined	Undetermined	Undetermined	Undetermined
H1382	21.3335	32.3277	33.6522	36.9835	32.5689	Undetermined	Undetermined	36.3447	33.0295	Undetermined		HK1382	19.3002	36.9169	32.8004	34.1716	31.5642	29.8887	Undetermined	35.7829	30.7692	39.5604
H1383	18.9893	30.1921	30.9732	31.4821	30.3375	34.1929	Undetermined	37.0133	30.5407	36.1732		HK1383	21.6251	31.9039	33.4361	33.7061	30.7928	28.6301	Undetermined	30.4114	31.2367	34.2258
H1384	20.4597	31.9339	34.4764	33.3234	32.6607	36.8901	Undetermined	Undetermined	31.6905	36.7729		HK1384	20.6911	24.6125	29.5162	27.5849	26.9843	25.9599	Undetermined	27.6026	29.2164	30.7432
H1385	19.6817	29.1228	31.3383	31.7391	30.6431	34.4543	Undetermined	36.7732	30.1354	35.3279		HK1385	19.9907	28.3544	32.7596	30.5546	30.2003	28.7816	Undetermined	31.6139	30.3642	34.8065
H1386	19.3543	29.8305	31.2102	31.1878	30.3413	32.7763	Undetermined	34.7963	30.1075	36.5372		HK1386	21.8791	34.274	35.1403	35.6506	32.3306	30.8587	Undetermined	32.348	32.637	34.8096
H13101	20.1	34.1112	33.1704	Undetermined	32.2463	35.0953	Undetermined	36.9732	35.7272	35.8267		HK13101	22.928	33.0908	35.6571	34.1805	32.1289	33.9278	Undetermined	36.9337	35.051	35.9376
H13102	19.9273	33.1261	31.9208	Undetermined	30.8649	33.0736	Undetermined	34.4989	34.5276	33.9119		HK13102	22.3448	32.1206	34.9555	31.5853	31.3065	32.9567	Undetermined	34.46	34.6321	35.3675
H13103	22.5366	34.7059	35.9355	Undetermined	34.6672	Undetermined	Undetermined	Undetermined	36.9622	Undetermined		HK13103	22.2916	31.7501	34.5053	31.6078	30.5896	32.8485	Undetermined	34.6319	33.2562	35.9229
H13104	21.6565	34.4867	34.1207	Undetermined	32.8315	36.9587	Undetermined	36.8599	36.8981	39.874		HK13104	21.2623	27.5114	31.7621	28.7892	28.4644	28.6811	Undetermined	28.3626	31.7767	27.7241
H13105	20.3394	32.6769	33.3352	Undetermined	31.1656	34.5976	Undetermined	35.1097	34.903	34.4361		HK13105	26.9789	36.9965	Undetermined	36.9667	35.3696	36.7998	Undetermined	Undetermined	37.0152	36.0247
H13106	21.9537	34.3199	34.5311	Undetermined	34.3606	36.247	Undetermined	Undetermined	36.4297	37.0451		HK13106	22.1334	27.8621	32.431	29.4749	28.3799	29.3248	Undetermined	28.2686	31.984	28.0001
H13121	24.9409	35.7285	35.9607	36.4706	33.9052	37.1248	Undetermined	Undetermined	33.3896	Undetermined		HK13121	20.8986	35.4139	34.4728	34.1951	32.1873	28.198	Undetermined	35.224	34.3673	33.1515
H13122	24.7315	35.9172	35.4943	37.09	35.928	Undetermined	Undetermined	Undetermined	37.0912	Undetermined		HK13122	19.9402	32.9216	33.7033	31.3369	31.6658	29.1339	Undetermined	34.9256	33.2879	32.2493
H13123	24.7078	35.3053	35.7172	38.8041	33.4795	33.4858	Undetermined	35.8446	34.6954	Undetermined		HK13123	18.7465	29.2263	33.2218	29.3739	28.4845	24.6745	Undetermined	28.8604	30.166	26.4959
H13124	24.3721	34.9196	35.4913	34.5141	34.5036	32.3667	Undetermined	37.0496	33.5592	Undetermined		HK13124	20.3363	33.8349	29.8197	32.7918	31.2326	28.9475	Undetermined	34.5794	32.619	31.2987
H13125	24.1828	34.2649	34.8544	35.3903	34.1515	33.0713	Undetermined	Undetermined	34.2236	Undetermined		HK13125	Undetermined	Undetermined	37.11	Undetermined	Undetermined	Undetermined	Undetermined	Undetermined	37.0479	Undetermined
H13126	22.7681	33.6201	33.8426	34.2679	33.5841	33.8708	Undetermined	35.7259	31.6512	Undetermined		HK13126	20.4888	33.1797	33.383	32.6358	32.3499	29.6524	Undetermined	35.9424	33.588	33.7407
H721	20.6288	31.7323	32.603	Undetermined	30.4734	29.9872	Undetermined	30.1917	28.6548	Undetermined		HK721	16.7392	32.5299	33.6352	35.9137	33.0531	32.1283	Undetermined	29.8841	33.2933	30.8778
H722	20.3656	31.8618	31.9521	Undetermined	30.3613	29.8667	Undetermined	30.0892	28.9852	37.1926		HK722	28.7545	Undetermined	Undetermined	Undetermined	Undetermined	Undetermined	Undetermined	Undetermined	Undetermined	Undetermined
H723	20.9389	31.9044	32.5936	Undetermined	29.9612	30.2906	Undetermined	31.7097	28.5751	Undetermined		HK723	16.7718	33.7638	33.6469	34.5435	32.7363	32.5538	Undetermined	30.6624	33.3635	30.7515
H724	20.5346	31.6803	32.1143	Undetermined	30.0848	29.6825	Undetermined	29.931	29.4282	Undetermined		HK724	17.5319	33.0992	34.9137	36.7472	33.5874	33.6659	Undetermined	29.2981	34.3355	30.2705
H725	21.3352	33.2632	33.1981	Undetermined	31.4253	30.8451	Undetermined	31.2696	29.5567	Undetermined		HK725	17.3723	34.7236	34.9887	36.5086	33.4276	33.265	Undetermined	31.0024	34.754	34.9648
H726	20.6841	32.1667	31.598	Undetermined	31.535	30.3729	Undetermined	30.823	29.1005	33.4512		HK726	17.4235	33.7969	34.8866	37.2568	33.7677	33.6833	Undetermined	29.8445	33.7574	31.0881
H741	20.0494	33.7168	29.1978	38.2612	27.3819	30.3477	Undetermined	30.7335	31.6013	31.3348		HK741	20.4981	37.6854	35.2434	36.8561	34.1196	34.3834	Undetermined	35.4115	36.2216	32.9658
H742	18.8688	34.1309	27.867	35.977	24.5226	27.6501	Undetermined	29.9471	32.0844	30.46		HK742	19.6084	37.423	33.4797	34.0433	32.7172	32.9946	Undetermined	35.698	35.1989	30.8282
H743	19.3451	34.8345	28.6123	36.5971	25.3914	27.9708	Undetermined	30.2181	31.3416	30.2213		HK743	19.5423	37.3422	33.5708	33.642	32.6234	32.9841	Undetermined	35.7532	34.8457	31.58
H744	20.7534	34.2487	31.7021	Undetermined	25.6708	27.4588	Undetermined	30.8322	29.2253	32.5892		HK744	19.0956	35.4551	33.5165	32.2886	32.0529	31.6329	Undetermined	34.0048	33.5843	31.2586
H745	19.6324	35.06	29.6536	36.8793	24.6274	28.3384	Undetermined	29.1229	30.8768	31.4315		HK745	20.022	37.4758	34.8562	34.7389	33.4854	34.1809	Undetermined	35.5821	35.1951	31.569
H746	20.458	35.5839	32.1437	Undetermined	25.3808	26.9862	Undetermined	30.2514	30.0899	33.4053		HK746	21.0785	Undetermined	36.8467	37.0568	35.9924	36.4761	Undetermined	Undetermined	37.9622	32.2737
H761	18.9384	31.6055	31.0538	31.0481	29.635	31.5436	Undetermined	30.7466	30.2705	33.234		HK761	19.9728	36.9885	32.7764	32.794	28.405	31.46	Undetermined	36.3727	30.8698	Undetermined
H762	19.3628	30.9795	30.4966	30.5137	29.0337	30.4044	Undetermined	29.4875	31.7494	33.1101		HK762	21.9182	38.4861	35.4497	36.1433	32.3122	34.6832	Undetermined	36.3459	32.4255	38.5512
H763	18.9401	30.5974	30.6416	31.2185	29.1454	30.8454	Undetermined	28.9594	29.0741	33.0667		HK763	21.2899	37.9393	34.7502	34.8283	30.3571	33.5809	Undetermined	35.3657	31.2618	Undetermined
H764	19.6131	30.4911	31.4344	32.2013	29.8335	30.9653	Undetermined	32.4945	31.3858	32.1795		HK764	22.1786	22.6299	30.9325	20.9462	26.334	28.6456	Undetermined	24.6688	32.1629	25.653
H765	19.2568	31.0561	31.6245	31.8991	29.1263	29.9142	Undetermined	30.2221	30.4861	32.1206		HK765	21.7104	21.1011	32.4251	21.5282	27.3003	30.0218	Undetermined	27.0686	Undetermined	29.2074
H766	19.7745	31.4296	31.9558	32.3832	29.7295	32.0431	Undetermined	33.326	31.6143	32.8265		HK766	17.1522	Undetermined	24.2072	Undetermined	18.228	24.1723	Undetermined	20.077	11.2533	18.375
H781	18.6605	28.0727	30.6268	28.8237	28.8933	31.2976	Undetermined	30.1696	29.5018	33.8088		HK781	21.4162	39.2852	35.4181	36.9372	32.0062	36.2634	Undetermined	36.6282	32.6247	Undetermined
H782	19.0726	28.5451	30.158	29.8171	29.6903	31.7879	Undetermined	31.6433	29.6945	32.8436		HK782	21.9861	Undetermined	35.4825	38.0754	33.4905	32.0089	Undetermined	36.9694	33.1436	Undetermined
H783	29.2303	Undetermined	Undetermined	Undetermined	Undetermined	Undetermined	Undetermined	Undetermined	37.0759	Undetermined		HK783	20.6369	25.4914	31.3003	28.9124	29.2	27.5145	Undetermined	30.1053	29.4509	32.1909
H784	18.9608	27.9175	30.0507	29.1717	28.6008	31.4479	Undetermined	31.379	28.8155	33.4342		HK784	21.8036	Undetermined	35.2768	37.0472	32.9116	30.85	Undetermined	36.0036	32.9695	Undetermined
H785	33.2297	37.1383	36.9492	38.8748	35.9323	Undetermined	Undetermined	Undetermined	35.3392	Undetermined		HK785	36.9592	Undetermined	Undetermined	Undetermined	Undetermined	Undetermined	Undetermined	Undetermined	37.0149	Undetermined
H786	32.9558	Undetermined	Undetermined	Undetermined	Undetermined	Undetermined	Undetermined	Undetermined	35.3379	Undetermined		HK786	35.9813	Undetermined	Undetermined	Undetermined	39.8454	Undetermined	Undetermined	Undetermined	Undetermined	Undetermined
H7101	19.502	30.3017	31.5881	Undetermined	29.2971	29.8132	Undetermined	31.6321	31.7171	30.7785		HK7101	22.4899	32.2917	33.9185	30.5632	29.5735	31.2146	Undetermined	34.9481	32.6345	36.0207
H7102	19.4566	31.1612	32.0774	Undetermined	29.5156	31.972	Undetermined	33.7349	32.3715	32.0834		HK7102	20.9252	30.8032	33.3805	29.3396	28.4668	31.5654	Undetermined	35.3686	31.0219	32.3182
H7103	19.4701	29.7023	32.228	Undetermined	29.8935	30.5227	Undetermined	33.7669	32.077	33.7201		HK7103	20.1891	24.7507	28.5288	25.6223	26.7022	28.0826	Undetermined	27.9568	28.1382	26.9654
H7104	19.2157	30.1882	32.0761	Undetermined	29.9378	30.7049	Undetermined	33.5478	31.7007	34.8946		HK7104	22.6939	30.0585	33.9393	31.113	29.9336	31.0434	Undetermined	30.3035	32.8056	30.7448
H7105	18.3833	29.5975	31.2935	Undetermined	29.2477	29.6722	Undetermined	31.9259	31.914	33.5067		HK7105	22.9572	32.4099	34.7675	32.1995	30.7866	32.3803	Undetermined	32.719	32.0305	34.5949
H7106	31.4724	35.4797	Undetermined	Undetermined	Undetermined	Undetermined	Undetermined	Undetermined	Undetermined	Undetermined		HK7106	Undetermined	Undetermined	Undetermined	Undetermined	Undetermined	Undetermined	Undetermined	Undetermined	36.2346	Undetermined
H7121	22.5778	33.1944	32.157	31.523	32.1529	28.6769	Undetermined	undetermined	29.7127	37.0028		HK7121	19.1254	33.6332	36.2172	31.5181	30.2181	28.1179	Undetermined	33.1739	31.746	31.5366
H7122	22.0602	32.5311	31.2343	31.5584	30.6652	28.9119	Undetermined	29.5281	29.901	36.7894		HK7122	23.7485	38.3237	38.0495	37.0206	35.6381	33.7667	Undetermined	Undetermined	35.293	Undetermined
H7123	21.9824	30.946	31.1925	30.6075	30.1041	26.7073	Undetermined	30.4526	27.7074	35.4725		HK7123	19.2305	32.3302	39.1185	32.0604	29.8176	27.6514	Undetermined	32.5665	30.9909	29.7027
H7124	22.1514	31.6392	31.539	30.3495	31.1411	27.6239	Undetermined	Undetermined	28.845	36.8251		HK7124	22.2837	36.9793	36.4064	35.7081	33.1567	30.5611	Undetermined	36.6483	33.1259	32.8655
H7125	21.4838	32.4179	30.9747	30.7182	30.7904	28.7324	Undetermined	29.78	28.8536	34.379		HK7125	18.8095	32.6886	Undetermined	31.552	28.9646	27.1841	Undetermined	33.5962	30.471	31.3502
H7126	33.856	36.9706	Undetermined	Undetermined	Undetermined	Undetermined	Undetermined	Undetermined	35.8735	Undetermined		HK7126	Undetermined	Undetermined	Undetermined	Undetermined	Undetermined	Undetermined	Undetermined	Undetermined	Undetermined	Undetermined
ID_REF	SAMPLE 18	SAMPLE 19	SAMPLE 20	SAMPLE 21	SAMPLE 22	SAMPLE 23	SAMPLE 24	SAMPLE 25	SAMPLE 26	SAMPLE 27			SAMPLE 28	SAMPLE 29	SAMPLE 30	SAMPLE 31	SAMPLE 32	SAMPLE 33	SAMPLE 34	SAMPLE 35	SAMPLE 36	SAMPLE 37
	EF1alpha	lia	lda	lca	lha	lga	lfa	ifn gamma	ifn a	ifn c			EF1alpha	lia	lda	lca	lha	lga	lfa	IFN gamma	ifn a	ifn c
S2131	20.7109	36.1018	34.2331	33.2307	32.6163	33.6134	Undetermined	33.4507	38.0003	39.8737		G1321	20.1783	Undetermined	Undetermined	Undetermined	Undetermined	Undetermined	Undetermined	38.4068	Undetermined	32.0407
S2132	21.8666	37.6362	34.7868	35.6206	33.2213	34.2677	Undetermined	33.7965	36.4347	Undetermined		G1322	20.3585	36.4727	37.0718	Undetermined	33.1014	30.2223	31.8044	36.5647	34.0155	30.8948
S2133	23.2554	38.0859	36.5768	35.8792	35.5006	35.9513	Undetermined	34.0529	38.0551	Undetermined		G1323	20.4716	37.4031	36.7212	Undetermined	34.5015	31.1913	32.6822	37.7154	33.8267	31.748
S2134	23.8762	39.5553	36.8686	37.5427	36.9654	36.9829	Undetermined	32.4132	Undetermined	39.6098		G1324	19.949	36.9449	36.3036	Undetermined	33.8392	30.613	32.8111	37.7391	34.0217	32.2844
S2135	22.8841	38.8036	36.9628	37.2726	35.5804	35.8419	Undetermined	32.9922	Undetermined	39.0974		G1325	21.1574	36.4316	36.2259	Undetermined	32.6155	29.4379	30.9161	38.0811	33.7137	Undetermined
S2136	21.5297	35.0101	34.72	33.8611	33.868	33.953	Undetermined	33.7647	37.6161	35.332		G1326	20.0821	37.0194	36.9536	Undetermined	33.2452	30.0108	32.7607	38.2241	34.2333	30.8706
S4131	21.2533	37.6943	34.3749	34.2742	33.6261	30.3259	Undetermined	33.9711	36.921	37.3125		G1341	19.9765	36.5064	36.8614	Undetermined	32.8077	29.9693	31.3513	36.1792	34.6644	31.6104
S4132	21.0014	36.5292	34.7937	34.4508	34.2231	30.2572	Undetermined	34.6372	36.9609	Undetermined		G1342	22.7775	36.9616	35.7038	Undetermined	33.4604	30.5179	31.4388	Undetermined	34.7408	32.4524
S4133	20.9119	36.0957	34.7578	33.335	33.9468	29.5581	Undetermined	36.7819	36.9461	Undetermined		G1343	24.8938	Undetermined	Undetermined	Undetermined	35.7007	32.9576	33.5861	Undetermined	37.0906	34.1015
S4134	22.4042	37.5652	36.0274	35.782	35.1916	31.1884	Undetermined	34.9226	38.1776	35.9595		G1344	20.9312	37.7726	37.9611	Undetermined	34.0899	30.8351	32.8792	Undetermined	35.3384	31.6231
S4135	21.2439	36.1388	35.2274	33.7448	33.8464	29.7519	Undetermined	33.0566	35.3747	37.643		G1345	19.4188	35.3012	35.3723	Undetermined	32.422	28.8077	30.8221	35.0588	33.0077	29.5697
S4136	21.8312	37.2341	35.223	34.8936	34.9807	31.0291	Undetermined	36.9329	38.1929	Undetermined		G1346	21.6083	Undetermined	Undetermined	Undetermined	37.0387	34.0405	35.9391	Undetermined	38.3518	31.9801
S6131	20.8506	35.7826	31.7246	34.338	31.5876	30.665	Undetermined	34.3637	36.9895	35.4376		G1361	21.0681	Undetermined	Undetermined	Undetermined	Undetermined	Undetermined	36.9508	36.8826	Undetermined	36.948
S6132	20.7831	35.8455	31.0823	33.416	31.7268	30.7497	Undetermined	34.9684	36.3819	38.4407		G1362	21.9204	35.1665	38.1918	Undetermined	38.2794	Undetermined	35.0977	Undetermined	Undetermined	32.1767
S6133	20.8701	36.6428	31.6254	33.6644	31.2808	31.0026	Undetermined	35.0356	35.9759	37.1889		G1363	20.04	34.6546	36.7851	Undetermined	37.8439	37.0865	32.9159	36.3168	37.0767	33.6315
S6134	20.4926	Undetermined	31.0419	Undetermined	31.2116	30.5423	Undetermined	36.5253	35.9486	36.8327		G1364	20.8231	32.1551	35.439	Undetermined	36.9404	33.7354	31.9564	37.1297	35.8264	30.9706
S6135	21.6747	37.8193	33.0139	35.3277	32.4977	32.9228	Undetermined	34.7985	Undetermined	Undetermined		G1365	19.6095	32.581	37.4473	Undetermined	34.4051	33.1228	32.9274	36.6732	Undetermined	33.1533
S6136	21.3866	36.8867	32.1353	34.9326	31.8352	31.4423	Undetermined	35.8068	37.33	37.3677		G1366	20.7727	32.8701	34.7096	Undetermined	34.8261	35.614	31.9554	Undetermined	Undetermined	32.7099
S8131	21.5024	37.3762	34.1767	34.1457	33.1552	33.5237	Undetermined	33.4738	37.6956	38.5149		G1381	19.3315	33.2621	39.9904	Undetermined	37.6054	37.1156	33.7909	36.2156	Undetermined	33.6764
S8132	22.51	38.7815	36.8627	37.5889	35.5691	35.4413	Undetermined	34.443	Undetermined	Undetermined		G1382	19.9466	Undetermined	Undetermined	Undetermined	35.4851	34.9224	36.4976	37.038	Undetermined	33.1956
S8133	20.3674	35.6407	33.4241	32.4393	32.9581	31.807	Undetermined	34.1839	36.0651	Undetermined		G1383	19.9168	35.7436	Undetermined	Undetermined	35.854	33.7766	35.0523	36.2523	Undetermined	31.9505
S8134	21.1066	35.9467	33.6408	33.7679	32.5376	32.14	Undetermined	34.1427	36.9833	Undetermined		G1384	22.0423	31.7535	35.6458	Undetermined	32.9202	33.7291	33.497	Undetermined	37.369	31.0863
S8135	22.8242	38.6144	36.9284	38.1112	35.5257	35.0494	Undetermined	35.4245	Undetermined	Undetermined		G1385	20.369	31.5385	35.9057	Undetermined	32.7373	33.0747	33.498	Undetermined	36.6975	32.4259
S8136	21.6909	37.1259	35.257	34.8337	33.3882	33.4459	Undetermined	35.2482	37.9128	37.6695		G1386	21.6758	31.94	36.9839	Undetermined	32.2889	33.1453	31.8895	37.8073	Undetermined	32.0487
S13101	20.5401	36.3275	35.1471	35.5023	33.5438	34.7801	Undetermined	35.5644	36.6259	37.2386		G13101	18.0159	36.6284	36.1485	Undetermined	34.0368	33.0271	31.0387	Undetermined	34.0364	31.9597
S13102	20.4269	35.9591	34.2834	33.9981	32.5331	33.3296	Undetermined	34.898	35.7777	37.8454		G13102	17.9037	36.7409	36.2857	Undetermined	33.7667	33.1706	31.7769	38.0157	33.6045	31.0011
S13103	20.2111	35.563	33.9781	33.4625	32.3563	33.2665	Undetermined	33.8137	34.6068	38.7347		G13103	18.345	36.6029	35.8194	Undetermined	33.7033	32.9074	31.4307	36.5495	33.0199	35.2605
S13104	20.2072	35.6003	33.9761	33.8456	32.0346	33.2725	Undetermined	33.8912	35.5774	37.786		G13104	17.8327	36.8794	36.8373	Undetermined	34.3485	33.9708	31.9236	Undetermined	33.9465	31.608
S13105	20.8148	32.8948	34.3386	33.4145	32.3512	33.5657	Undetermined	33.3177	35.4287	33.1971		G13105	17.1229	36.9203	35.6208	Undetermined	33.9246	32.9314	31.4331	36.5224	33.2042	31.7712
S13106	20.4934	36.4003	35.9569	34.7602	33.199	33.8794	Undetermined	35.1985	36.3491	36.5926		G13106	18.9736	Undetermined	38.8929	Undetermined	37.0073	35.542	33.9487	Undetermined	35.426	31.1235
S13121	20.5637	37.7559	35.5176	35.7841	32.688	34.9761	Undetermined	35.8986	36.7578	36.7056		G13121	19.7271	Undetermined	37.1525	Undetermined	35.1834	35.2891	32.4419	Undetermined	34.9066	32.4036
S13122	20.401	36.5896	35.0269	34.9393	32.605	34.0888	Undetermined	33.5359	36.4856	36.4268		G13122	20.3043	37.5188	36.6311	Undetermined	34.7634	34.8659	32.2127	Undetermined	34.0159	33.0521
S13123	20.9263	37.0775	34.408	35.4523	33.4324	34.8882	Undetermined	33.2241	36.6058	38.246		G13123	19.2935	37.1309	36.3553	Undetermined	34.4521	34.3338	31.8743	35.7528	33.7194	32.9487
S13124	20.1186	35.712	34.4181	33.7283	32.6069	33.5629	Undetermined	34.4891	35.1108	36.2515		G13124	19.5622	37.8568	37.5215	Undetermined	35.8283	35.8061	32.5002	Undetermined	34.3878	33.1689
S13125	20.6977	37.0083	34.9256	34.8861	33.1299	34.6062	Undetermined	33.5722	36.2297	38.0467		G13125	19.5124	37.2703	37.8597	Undetermined	34.7622	34.6762	32.1843	36.1352	34.3632	33.6287
S13126	20.7433	36.6206	35.9439	35.3633	33.1188	34.8909	Undetermined	34.5419	36.0306	36.9084		G13126	19.4823	36.1001	36.2362	Undetermined	33.7453	33.2811	31.7447	36.0232	33.474	34.5627
S271	21.0992	32.6708	34.4291	35.6268	33.174	32.6534	Undetermined	30.1098	34.2592	33.019		G721	20.9065	Undetermined	Undetermined	Undetermined	Undetermined	Undetermined	Undetermined	35.5729	Undetermined	36.9398
S272	21.2982	34.5364	34.7831	33.4773	33.914	32.8677	Undetermined	37.0178	36.2836	36.8457		G722	20.0614	37.5844	36.8205	Undetermined	33.9738	30.0716	31.3872	36.9984	33.8832	32.7521
S273	21.4279	33.9162	34.3098	33.5691	32.9174	33.1477	Undetermined	31.3027	36.4693	39.3999		G723	20.7559	35.6125	36.7407	Undetermined	32.8168	28.9976	29.578	36.226	32.5754	31.2426
S274	22.8146	35.1161	36.9951	37.1711	35.7065	34.8797	Undetermined	30.9611	37.0305	33.9881		G724	20.4035	33.0425	34.4669	Undetermined	31.5682	27.7829	28.6427	35.7197	30.0741	Undetermined
S275	22.9315	35.8985	35.7238	36.2367	35.6061	34.334	Undetermined	32.3269	37.0043	36.2455		G725	20.5674	36.0909	36.679	Undetermined	34.2554	29.5087	30.1796	35.5059	32.4027	29.1563
S276	22.9412	34.26	35.2313	36.2575	34.4835	34.4658	Undetermined	29.8456	35.3997	32.8265		G726	20.61	36.832	37.5789	Undetermined	34.4759	31.0071	31.3485	35.6772	33.6173	28.4264
S471	Undetermined	Undetermined	Undetermined	Undetermined	Undetermined	37.1683	Undetermined	32.8324	Undetermined	Undetermined		G741	21.2814	35.8747	34.718	Undetermined	32.5115	28.9059	29.1789	37.1659	32.6886	30.7545
S472	20.8775	35.5258	33.4848	34.1622	32.9817	29.2203	Undetermined	36.2475	36.8856	36.1193		G742	20.5366	36.2458	35.7584	Undetermined	32.5604	28.6256	29.0044	37.2419	33.6461	32.9328
S473	19.5472	33.3041	32.3182	31.0654	31.5934	27.4868	Undetermined	34.9593	34.538	34.3236		G743	20.278	36.8107	36.447	Undetermined	32.7884	29.9014	29.9747	37.8203	33.5416	30.423
S474	20.5132	33.5805	33.7337	32.0312	32.4895	28.4537	Undetermined	32.5268	34.3294	36.5836		G744	21.5097	Undetermined	Undetermined	Undetermined	Undetermined	36.9362	36.6621	Undetermined	Undetermined	31.2045
S475	21.1319	35.5135	34.7083	33.7238	33.3712	30.2842	Undetermined	34.0104	37.819	37.5574		G745	20.477	37.3721	36.9782	Undetermined	33.4231	29.9602	30.3189	36.626	34.6967	32.6809
S476	20.9425	34.9596	34.2101	33.2083	33.3049	29.4421	Undetermined	35.0708	36.4273	36.6095		G746	20.1712	36.6359	36.4664	Undetermined	33.6426	29.67	29.7833	37.323	33.9055	30.6916
S671	21.9613	36.6882	32.2095	36.2127	32.763	32.7601	Undetermined	35.3508	37.6054	38.046		G761	21.1809	32.2993	34.2357	Undetermined	33.2897	32.0798	31.8546	Undetermined	36.7279	29.7468
S672	21.1369	35.1175	30.9709	32.3958	31.1022	31.6909	Undetermined	33.5651	35.7189	34.1092		G762	21.783	Undetermined	Undetermined	Undetermined	36.4202	37.6412	35.1843	Undetermined	Undetermined	38.966
S673	20.3172	34.2157	31.0268	32.7218	30.8743	30.5614	Undetermined	33.8091	36.2117	35.9664		G763	20.2025	33.5198	34.4237	Undetermined	33.2027	32.6311	31.3968	Undetermined	38.2421	31.2138
S674	21.3843	36.1494	31.4144	33.7041	31.1412	31.3927	Undetermined	34.5269	36.5553	34.9302		G764	21.1122	31.8787	34.4466	Undetermined	35.7044	35.7248	32.8717	36.8238	36.0307	35.4634
S675	22.6805	38.0427	34.5677	37.0521	33.9715	33.724	Undetermined	35.0584	Undetermined	Undetermined		G765	21.7991	32.8053	35.7989	Undetermined	35.0083	36.1586	32.9727	37.5117	37.6598	37.1178
S676	21.5733	36.5348	32.4812	34.9299	32.1505	31.9391	Undetermined	34.9196	36.7681	36.4716		G766	21.3446	35.5932	36.8562	Undetermined	36.9679	35.1466	35.0341	37.0392	38.2402	Undetermined
S871	20.6172	34.6851	32.9022	32.695	31.7085	31.3494	Undetermined	32.6897	35.6951	35.6299		G781	21.3598	34.2519	Undetermined	Undetermined	37.0625	36.8115	35.9348	35.8691	Undetermined	34.578
S872	21.5722	36.1405	33.8986	34.3475	33.0603	32.2757	Undetermined	32.8181	35.7807	37.0059		G782	20.7763	35.6585	Undetermined	Undetermined	34.2029	34.7583	Undetermined	35.1697	Undetermined	37.7237
S873	22.1083	35.6418	34.9557	34.5685	33.3391	32.867	Undetermined	34.1421	36.9895	36.3002		G783	20.4527	Undetermined	Undetermined	Undetermined	36.88	36.5049	36.5682	37.7663	Undetermined	33.1361
S874	21.9444	36.3518	34.5785	35.1679	33.1504	33.8011	Undetermined	33.2321	37.3806	36.1502		G784	19.8635	32.9907	36.2987	Undetermined	30.7636	30.8594	31.1574	36.4206	35.4865	34.0141
							Undetermined
S7101	20.6188	33.6836	34.4458	31.9756	31.2359	31.9018	Undetermined	35.8837	34.0947	34.8709		G7101	18.6622	37.3124	36.1614	Undetermined	35.1556	35.7294	32.0587	Undetermined	34.0602	32.9493
S7102	20.0772	34.0325	34.7368	33.3027	31.5373	32.9611		35.1904	34.5121	34.6104		G7102	20.0432	35.0713	36.7094	Undetermined	33.2191	32.1135	30.5912	Undetermined	33.618	32.1953
S7103	20.2475	33.4322	34.3076	32.7536	31.6963	31.1803	Undetermined	34.7287	33.895	36.4056		G7103	18.7799	35.322	35.7283	Undetermined	33.0449	31.3858	30.978	Undetermined	32.7869	31.9129
S7104	20.1663	33.8407	34.8723	32.5977	31.4573	31.1795	Undetermined	34.5242	34.1035	35.0715		G7104	20.0766	36.0454	35.8578	Undetermined	33.3595	31.9692	31.1976	Undetermined	33.8272	32.9324
S7105	20.3781	34.4705	34.5644	34.1679	31.7822	32.7691	Undetermined	35.2425	34.0351	37.7774		G7105	18.7151	36.4252	37.0549	Undetermined	34.5434	32.9968	31.2572	Undetermined	34.1787	31.9237
S7106	Undetermined	Undetermined	Undetermined	Undetermined	Undetermined	Undetermined	Undetermined	Undetermined	Undetermined	Undetermined		G7106	37.0189	Undetermined	Undetermined	Undetermined	Undetermined	Undetermined	Undetermined	Undetermined	Undetermined	Undetermined
							Undetermined
S7121	20.9642	36.6847	35.5456	35.3212	34.9822	34.7792	Undetermined	35.9961	35.9431	38.3042		G7121	19.6995	36.406	35.94	Undetermined	33.7968	32.7851	31.3641	37.4258	32.7971	32.6527
S7122	20.703	34.8042	35.216	35.2613	32.3816	33.4729		34.7331	34.9289	37.009		G7122	19.3778	35.1061	36.5172	Undetermined	33.5049	32.3749	31.7627	35.0498	32.9687	32.1876
S7123	21.0077	35.4413	34.4306	34.6762	32.8418	33.7558	Undetermined	35.6469	34.5089	Undetermined		G7123	19.4298	35.798	36.8964	Undetermined	33.4759	32.2668	31.3139	36.664	32.4364	29.9286
S7124	20.7624	34.3148	35.17	34.2781	31.9037	31.9083	Undetermined	35.5662	34.6623	36.2833		G7124	19.2988	34.617	34.2983	Undetermined	32.2891	30.2509	29.6321	Undetermined	30.7989	30.5601
S7125	20.0727	33.7191	34.6453	33.7339	31.1068	32.7047	Undetermined	34.5431	32.8773	35.882		G7125	20.0048	36.1503	36.3449	Undetermined	34.3852	33.186	32.1863	Undetermined	33.1878	31.534
S7126	Undetermined	Undetermined	Undetermined	Undetermined	Undetermined		Undetermined	Undetermined	Undetermined	Undetermined		G7126	36.9674	Undetermined	Undetermined	Undetermined	Undetermined	Undetermined	Undetermined	Undetermined	Undetermined	Undetermined
							Undetermined
							Undetermined

## Sheet: FIGURE 2 Average Ct values
ID_REF	SAMPLE 1	SAMPLE 2	SAMPLE 3	SAMPLE 4	SAMPLE 5	SAMPLE 6	SAMPLE 7	SAMPLE 8	SAMPLE 9	SAMPLE 10
	EF1alpha	lia	lga	lha	ifna	ifn gamma	lfa	lca	lda	ifnc
H1121	22.0291	35.542	37.1632	34.7434	35.9549	Undetermined	34.2001	35.9243	33.5634	Undetermined
H1122	20.3054	32.4977	30.9864	31.7026	33.1593	32.7978	32.6277	32.5906	30.9556	Undetermined
H1123	21.6647	35.2307	34.1513	33.5264	35.4583	Undetermined	34.3906	34.5329	32.9324	Undetermined
H1124	23.0417	36.9781	36.0029	35.7495	36.4492	Undetermined	32.8626	37.0359	35.6131	Undetermined
H1125	21.2829	34.2853	32.4553	34.8635	35.022	34.9548	33.6471	34.1384	33.7788	Undetermined
H1126	23.0789	33.1287	31.8895	34.7405	32.8141	32.0709	33.6023	35.5756	33.9903	32.7577
H121	22.6502	32.24	30.5974	33.5502	31.7082	31.3455	31.7694	35.2792	32.8728	34.7004
H122	24.3622	34.0493	32.8843	35.7151	34.3791	32.1661	35.5226	Undetermined	33.9964	Undetermined
H123	21.5484	33.3042	32.9922	34.3274	32.5684	32.4367	34.3662	35.3084	33.0626	32.0126
H124	19.6059	31.15	30.1466	30.5682	29.797	29.5665	32.0875	33.1743	30.0839	31.2538
H125	19.9329	30.6093	28.9868	31.6602	30.5231	29.3175	33.493	33.2679	30.5733	28.9215
H126	24.8017	36.7364	Undetermined	Undetermined	35.751	36.9982	Undetermined	Undetermined	36.9306	37.0133
H321	23.1611	31.7452	31.4129	33.9418	33.2279	32.2457	34.4856	36.1967	33.9467	34.4139
H322	22.4611	34.2497	32.8504	33.9782	35.0345	35.186	34.3227	35.2917	33.8962	Undetermined
H323	21.8848	29.0774	30.4823	32.7583	29.4325	30.6157	32.8308	33.2126	30.9591	34.4673
H324	22.9536	31.3017	31.8229	32.8875	31.5023	33.1336	34.3732	35.1389	32.2371	31.5472
H325	21.1402	30.9622	30.2343	33.0386	31.3667	32.2077	32.8175	33.3814	31.9752	29.6592
H326	22.0552	29.9559	31.324	32.6723	29.7993	31.9253	33.5246	34.8687	32.3656	34.1145
H721	21.3327	29.9591	28.9346	31.5214	29.5993	31.1488	32.4732	33.2132	31.8538	29.9031
H722	20.9683	29.5995	29.2431	31.6803	29.8552	30.5525	32.2385	31.616	30.8255	30.8689
H723	22.0269	31.1958	30.3419	32.18	30.5375	32.2897	35.6035	34.0167	32.1824	29.9185
H724	20.7813	30.7712	29.3446	31.9778	30.4862	30.5153	32.0823	33.2664	31.3049	26.1326
H725	21.5884	29.3484	29.1321	32.4973	30.5883	31.6685	30.9576	33.4745	31.9582	26.2215
H726	20.3048	28.7652	29.1132	31.9523	29.4069	30.2283	30.0662	32.6282	30.959	28.6086
H1321	22.5581	35.0314	Undetermined	35.9272	36.0542	36.1471	Undetermined	36.3553	34.5099	Undetermined
H1322	20.9946	33.7263	33.786	32.5621	34.0371	Undetermined	34.5539	33.6575	31.7801	Undetermined
H1323	20.7805	33.6656	34.7244	33.288	34.0212	Undetermined	35.1625	33.1368	32.1407	Undetermined
H1324	21.8221	34.4393	36.4328	35.2537	34.584	36.2644	34.8829	35.4915	34.0749	Undetermined
H1325	22.121	34.9843	33.2737	33.1243	35.4324	35.8914	Undetermined	34.3246	32.7959	Undetermined
H1326	20.8537	31.2228	33.6235	33.0947	34.1944	36.346	37.1413	32.8765	32.6806	Undetermined
H1141	22.2703	33.5655	32.7812	32.5051	35.3391	37.0223	35.8596	37.0413	33.194	Undetermined
H1142	22.7941	32.8815	30.714	30.922	34.1213	34.353	34.9072	34.7781	32.6384	Undetermined
H1143	22.1475	32.6542	29.8443	31.0737	34.1412	36.1121	35.9323	34.9967	32.5186	Undetermined
H1144	21.7312	31.8734	29.4581	30.9804	33.4039	34.1763	34.6087	34.9334	32.7026	Undetermined
H1145	32.3588	35.7168	Undetermined	Undetermined	39.6636	Undetermined	Undetermined	39.5988	Undetermined	Undetermined
H1146	20.2992	29.9746	28.2461	29.9765	31.4105	32.9404	32.8763	32.3404	30.7102	Undetermined
H141	20.2333	29.9128	27.2056	29.9907	29.9875	30.7061	34.9529	31.2812	30.3806	33.1498
H142	21.9636	30.9069	28.9721	31.3749	33.3983	31.2798	34.2097	33.9926	31.6524	38.5954
H143	19.4633	29.6102	26.1784	29.0888	30.5133	28.941	32.6656	31.2122	30.5636	31.5321
H144	20.6899	31.9463	29.3839	30.7656	31.4836	32.2496	32.3842	32.714	31.2602	34.6742
H145	20.2778	29.6111	26.4888	29.0187	30.8222	29.7694	31.9803	31.4231	31.0452	33.8383
H146	20.2241	30.5804	28.782	30.4076	32.372	31.9768	34.8791	32.1146	30.7798	33.9093
H341	20.8667	30.9714	28.6908	30.9018	32.1813	31.9895	34.1883	34.1339	31.6013	35.8865
H342	21.8732	31.1926	29.9717	33.191	32.1481	33.8467	34.9337	34.8744	33.0523	36.9334
H343	20.2136	29.789	28.1654	31.0019	30.063	31.619	32.4606	31.4294	32.4707	30.8639
H344	19.6256	29.5522	27.7784	29.9507	29.0633	30.6875	31.2003	30.4801	30.3112	27.998
H345	19.9168	30.2387	27.7575	29.2726	30.1407	30.9624	30.7048	29.8887	30.3137	29.9261
H346	20.9242	30.2544	27.2726	30.2806	29.5401	32.8751	32.7359	32.7544	31.293	28.2256
H741	20.0702	30.0764	26.9695	29.7923	29.9403	31.5446	32.0559	30.9746	30.0726	32.7982
H742	20.0483	30.5335	25.8232	29.2092	30.7359	29.8181	32.4853	29.4632	29.4233	29.9447
H743	18.6869	28.9145	25.9579	28.5104	29.5875	30.1378	31.384	28.9454	28.6526	30.2182
H744	19.4209	28.2008	25.7175	28.8333	27.7813	32.1111	31.9237	30.1621	30.1286	27.6967
H745	19.6353	29.8249	27.917	29.2216	30.6336	30.9645	33.2464	29.2478	30.1997	32.0739
H746	20.9707	29.5429	28.3499	30.2927	30.3173	32.0773	33.9806	31.338	30.9423	30.1268
H1341	22.838	34.0004	30.4405	32.6856	36.9911	32.9646	32.6353	35.3059	32.9882	Undetermined
H1342	21.367	31.7526	30.9084	31.6991	33.4598	34.8647	35.0588	34.9649	32.9507	Undetermined
H1343	22.5735	33.2914	Undetermined	33.2471	36.1878	Undetermined	Undetermined	34.7024	37.0184	Undetermined
H1344	22.7183	32.2983	30.7522	32.5072	34.3297	34.9703	Undetermined	35.8526	33.9593	Undetermined
